# Supplementary material for: Inflammatory bowel disease and cardiovascular disease: A two-sample Mendelian randomization analysis
Source: Front Cardiovasc Med. 2022 Sep 2;9:927120. doi: 10.3389/fcvm.2022.927120 (PMC9478388; doi:10.3389/fcvm.2022.927120)
Supplement: Supplementary material 1 — Instrumental SNPs from ulcerative colitis and Crohn’s disease GWASs. [file Data_Sheet_1.ZIP]

Archive with 7 entries (7 files):
- Supplementary material 2.xlsx
- Supplementary material 3.pdf
- Supplementary material 4.pdf
- Supplementary material 5.xlsx
- Supplementary material 6.pdf
- Supplementary material 7.pdf
- Supplementary material 1.docx
