# Supplementary material for: Inflammatory bowel disease and cardiovascular disease: A two-sample Mendelian randomization analysis
Source: Front Cardiovasc Med. 2022 Sep 2;9:927120. doi: 10.3389/fcvm.2022.927120 (PMC9478388; doi:10.3389/fcvm.2022.927120)
Supplement: Supplementary material 1 — Instrumental SNPs from ulcerative colitis and Crohn’s disease GWASs. [file Data_Sheet_1.ZIP › Supplementary material 2.xlsx]

## Sheet: Sheet2
		Crohn's disease						Ulcerative colitis
			OR	95% CI	P value			MR	OR	95% CI	P value
Coronary heart disease		IVW (random effect)	0.9991	0.9803-1.0183	0.9291		Coronary heart disease	IVW (random effect)	1.0009	0.9757-1.0267	0.9472
		IVW (fixed effects)	0.9991	0.9815-1.0171	0.9242			IVW (fixed effects)	1.0009	0.9764-1.0260	0.9457
		MR Egger	0.9905	0.9344-1.0500	0.7497			MR Egger	1.0354	1.0098-1.0616	0.4137
		Maximum likelihood	0.9991	0.9814-1.0172	0.9243			Maximum likelihood	1.0009	0.9214-1.0872	0.9452
		Weighted median	1.004	0.9771-1.0318	0.7718			Weighted median	1.0195	0.9830-1.0574	0.2999
		Penalised weighted media	1.004	0.9766-1.0322	0.7762			Penalised weighted media	1.0199	0.9842-1.0570	0.2782
		Simple mode	1.0066	0.9446-1.0727	0.8396			Simple mode	1.0281	0.9526-1.1096	0.479
		Weighted mode	1.0021	0.9516-1.0553	0.9372			Weighted mode	1.0281	0.9680-1.0919	0.3705
		MR-PRESSO	1.0002	0.9816-1.0190	0.9871			MR-PRESSO	0.9884	0.9676-1.0096	0.9872
Coronary atherosclerosis		IVW (random effect)	1.0001	0.9992-1.0009	0.8769		Coronary atherosclerosis	IVW (random effect)	0.9993	0.9983-1.0003	0.152
		IVW (fixed effects)	1.0001	0.9993-1.0008	0.8701			IVW (fixed effects)	0.9993	0.9983-1.0002	0.1356
		MR Egger	0.9988	0.9967-1.0010	0.2899			MR Egger	0.999	0.9965-1.0014	0.3981
		Maximum likelihood	1.0001	0.9993-1.0009	0.8701			Maximum likelihood	0.9993	0.9983-1.0002	0.1326
		Weighted median	0.9999	0.9987-1.0012	0.9349			Weighted median	0.9997	0.9983-1.0012	0.7327
		Penalised weighted media	0.9999	0.9986-1.0012	0.938			Penalised weighted media	1.0001	0.9986-1.0016	0.9119
		Simple mode	1.0002	0.9974-1.0030	0.8869			Simple mode	1.0006	0.9975-1.0036	0.7093
		Weighted mode	1	0.9983-1.0017	0.9808			Weighted mode	1.0003	0.9981-1.0025	0.805
		MR-PRESSO	1.0001	1.0084-0.9918	0.8785			MR-PRESSO	1	0.9998-1.0003	0.77
Heart failure		IVW (random effect)	0.9975	0.9810-1.0143	0.7705		Heart failure	IVW (random effect)	0.9942	0.9753-1.0136	0.557
		IVW (fixed effects)	0.9975	0.9824-1.0129	0.7502			IVW (fixed effects)	0.9942	0.9772-1.0116	0.5131
		MR Egger	0.9955	0.9453-1.0484	0.866			MR Egger	1.0068	0.9588-1.0571	0.7876
		Maximum likelihood	0.9975	0.9822-1.0130	0.7509			Maximum likelihood	0.9942	0.9770-1.0117	0.5105
		Weighted median	0.9991	0.9764-1.0224	0.9419			Weighted median	1.0026	0.9760-1.0299	0.8494
		Penalised weighted media	1.0024	0.9786-1.0268	0.8448			Penalised weighted media	1.0077	0.9791-1.0372	0.5996
		Simple mode	1.0142	0.9541-1.0781	0.6522			Simple mode	1.0068	0.9514-1.0656	0.8142
		Weighted mode	1.0044	0.9622-1.0485	0.842			Weighted mode	1.013	0.9753-1.0521	0.5074
		MR-PRESSO	0.9948	0.9790-1.0108	0.5211			MR-PRESSO	0.9993	0.9830-1.0158	0.9306
Cardiomyopathy		IVW (random effect)	0.9649	0.9192-1.0128	0.1487		Cardiomyopathy	IVW (random effect)	0.9965	0.9324-1.0651	0.9186
		IVW (fixed effects)	0.9649	0.9192-1.0128	0.1487			IVW (fixed effects)	0.9965	0.9324-1.0651	0.9186
		MR Egger	1.093	0.9453-1.2639	0.2326			MR Egger	1.1358	0.9440-1.3666	0.182
		Maximum likelihood	0.9647	0.9188-1.0129	0.1489			Maximum likelihood	0.9965	0.9318-1.0656	0.9181
		Weighted median	0.9703	0.9020-1.0438	0.4181			Weighted median	1.0897	0.9852-1.2053	0.095
		Penalised weighted media	0.9869	0.9195-1.0591	0.7138			Penalised weighted media	1.0968	0.9943-1.2099	0.0649
		Simple mode	0.8896	0.7471-1.0592	0.1917			Simple mode	1.1274	0.9021-1.4091	0.2956
		Weighted mode	0.9	0.7773-1.0421	0.1618			Weighted mode	1.1274	0.9233-1.3767	0.2433
		MR-PRESSO	0.9657	0.9231-1.0102	0.1321			MR-PRESSO	1.00189	0.9481-1.0587	0.9467
Venous thromboembolism		IVW (random effect)	0.9999	0.9994-1.0004	0.8188		Venous thromboembolism	IVW (random effect)	0.9995	0.9988-1.0001	0.0892
		IVW (fixed effects)	0.9999	0.9995-1.0004	0.803			IVW (fixed effects)	0.9995	0.9989-1.0000	0.0658
		MR Egger	0.9989	0.9975-1.0003	0.119			MR Egger	0.9988	0.9970-1.0005	0.0064
		Maximum likelihood	0.9999	0.9995-1.0004	0.8034			Maximum likelihood	0.9994	0.9936-1.0053	0.1574
		Weighted median	1.0002	0.9995-1.0009	0.6298			Weighted median	1.0002	1.0000-1.0004	0.6917
		Penalised weighted media	1.0004	0.9996-1.0011	0.3202			Penalised weighted media	1.0002	0.9993-1.0011	0.619
		Simple mode	1.0012	0.9992-1.0031	0.2493			Simple mode	1.0009	0.9989-1.0030	0.3765
		Weighted mode	1.0008	0.9992-1.0023	0.3462			Weighted mode	1.0005	0.9991-1.0019	0.5111
		MR-PRESSO	0.9999	0.9994-1.0004	0.7874			MR-PRESSO	0.9996	0.9991-1.0002	0.2034
Deep venous thrombosis		IVW (random effect)	0.9998	0.9993-1.0004	0.5803		Deep venous thrombosis	IVW (random effect)	0.9999	0.9993-1.0006	0.8258
		IVW (fixed effects)	0.9998	0.9993-1.0003	0.5384			IVW (fixed effects)	0.9999	0.9993-1.0006	0.8258
		MR Egger	1.0002	0.9987-1.0018	0.7686			MR Egger	0.9998	0.9982-1.0014	0.8326
		Maximum likelihood	0.9998	0.9993-1.0003	0.5378			Maximum likelihood	0.9999	0.9993-1.0006	0.8251
		Weighted median	1.0001	0.9994-1.0009	0.711			Weighted median	1	0.9991-1.0009	0.9504
		Penalised weighted media	1.0002	0.9994-1.0009	0.7059			Penalised weighted media	0.9999	0.9990-1.0008	0.8931
		Simple mode	0.9999	0.9982-1.0015	0.895			Simple mode	1.0005	0.9987-1.0024	0.5728
		Weighted mode	1.0001	0.9883-1.0120	0.8879			Weighted mode	0.9999	0.9985-1.0014	0.9379
		MR-PRESSO	0.9998	0.9993-1.0004	0.5119			MR-PRESSO	1.0002	0.9997-1.0007	0.4948
Atrial fibrillation		IVW (random effect)	0.9917	0.9778-1.0057	0.2448		Atrial fibrillation	IVW (random effect)	1.0003	0.9821-1.0189	0.9729
		IVW (fixed effects)	0.9917	0.9792-1.0044	0.1973			IVW (fixed effects)	1.0003	0.9839-1.0170	0.9695
		MR Egger	0.9892	0.9482-1.0319	0.6144			MR Egger	0.9672	0.9171-1.0200	0.9698
		Maximum likelihood	0.9916	0.9790-1.0044	0.1965			Maximum likelihood	1.0003	0.9997-1.0009	0.2233
		Weighted median	0.9899	0.9715-1.0088	0.2932			Weighted median	0.9841	0.9594-1.0093	0.2134
		Penalised weighted media	0.9901	0.9711-1.0094	0.3106			Penalised weighted media	0.984	0.9596-1.0090	0.2066
		Simple mode	0.9652	0.9214-1.0111	0.1387			Simple mode	0.9759	0.9232-1.0315	0.3912
		Weighted mode	0.9716	0.9399-1.0043	0.0907			Weighted mode	0.9759	0.9383-1.0149	0.2267
		MR-PRESSO	0.9926	0.9788-1.0066	0.2991			MR-PRESSO	0.9965	0.9808-1.0126	0.6728
Pulmonary embolism		IVW (random effect)	1	0.9997-1.0004	0.8269		Pulmonary embolism	IVW (random effect)	0.9998	0.9993-1.0002	0.282
		IVW (fixed effects)	1	0.9997-1.0003	0.8113			IVW (fixed effects)	0.9998	0.9994-1.0002	0.2469
		MR Egger	0.9993	0.9984-1.0002	0.1343			MR Egger	0.9993	0.9983-1.0003	0.1848
		Maximum likelihood	1	0.9997-1.0004	0.8108			Maximum likelihood	0.9998	0.9994-1.0002	0.246
		Weighted median	1.0003	0.9998-1.0008	0.2243			Weighted median	1	0.9994-1.0006	0.9978
		Penalised weighted media	1.0004	0.9999-1.0009	0.1215			Penalised weighted media	1	0.9994-1.0006	0.9562
		Simple mode	1.0006	0.9996-1.0016	0.2429			Simple mode	1.0001	0.9988-1.0015	0.8481
		Weighted mode	1.0005	0.9996-1.0013	0.2712			Weighted mode	1	0.9991-1.0009	0.9841
		MR-PRESSO	1	0.9997-1.0004	0.8476			MR-PRESSO	0.9998	0.9995-1.0002	0.4017
Peripheral arterial disease		IVW (random effect)	0.9998	0.9996-1.0001	0.1842		Peripheral arterial disease	IVW (random effect)	0.9999	0.9997-1.0002	0.6409
		IVW (fixed effects)	0.9998	0.9996-1.0001	0.1475			IVW (fixed effects)	0.9999	0.9997-1.0002	0.6409
		MR Egger	0.9997	0.9990-1.0005	0.5018			MR Egger	1.0001	0.9994-1.0009	0.7039
		Maximum likelihood	0.9998	0.9996-1.0001	0.1487			Maximum likelihood	0.9999	0.9997-1.0002	0.644
		Weighted median	0.9997	0.9993-1.0000	0.0603			Weighted median	1	0.9996-1.0004	0.8741
		Penalised weighted media	0.9997	0.9993-1.0000	0.0603			Penalised weighted media	1	0.9996-1.0004	0.8898
		Simple mode	0.9998	0.9988-1.0007	0.5915			Simple mode	1	0.9994-1.0008	0.8361
		Weighted mode	0.9996	0.9989-1.0003	0.2278			Weighted mode	1	0.9994-0.1006	0.9051
		MR-PRESSO	0.9998	0.9996-1.0001	0.1987			MR-PRESSO	0.9999	0.9996-1.0001	0.2412
Ischemic stroke		IVW (random effect)	1.0011	0.9810-1.0216	0.9184		Ischemic stroke	IVW (random effect)	1.0061	0.9828-1.0299	0.6131
		IVW (fixed effects)	1.0011	0.9831-1.0193	0.9084			IVW (fixed effects)	1.0061	0.9848-1.0278	0.5793
		MR Egger	0.9472	0.8905-1.0075	0.0881			MR Egger	1.0194	0.9601-1.0823	0.5314
		Maximum likelihood	1.0011	0.9830-1.0195	0.9089			Maximum likelihood	1.0061	0.9846-1.0280	0.5806
		Weighted median	1.002	0.9750-1.0298	0.8854			Weighted median	1.0053	0.9738-1.0377	0.7376
		Penalised weighted media	1.0021	0.9738-1.0313	0.8841			Penalised weighted media	1.0054	0.9743-1.0375	0.7357
		Simple mode	1.0085	0.9451-1.0763	0.7973			Simple mode	1.0311	0.9679-1.0984	0.3457
		Weighted mode	0.9929	0.9438-1.0446	0.7845			Weighted mode	1.0107	0.9629-1.0609	0.667
		MR-PRESSO	1.0034	0.9833-1.024	0.7414			MR-PRESSO	0.9978	0.9771-1.0191	0.8405
Intracerebral hemorrhage		IVW (random effect)	0.9985	0.9346-1.0668	0.9649		Intracerebral hemorrhage	IVW (random effect)	1.0058	0.9328-1.0845	0.8808
		IVW (fixed effects)	0.9985	0.9404-1.0602	0.9613			IVW (fixed effects)	1.0058	0.9328-1.0845	0.8808
		MR Egger	0.9887	0.8260-1.1835	0.9019			MR Egger	0.9634	0.7993-1.1613	0.697
		Maximum likelihood	0.9985	0.9400-1.0606	0.9613			Maximum likelihood	1.0058	0.9324-1.0850	0.8802
		Weighted median	0.9993	0.9078-1.1001	0.9817			Weighted median	1.0231	0.9107-1.1494	0.7006
		Penalised weighted media	1.0018	0.9079-1.1053	0.9719			Penalised weighted media	1.0245	0.9136-1.1488	0.6789
		Simple mode	0.9929	0.7960-1.2386	0.9499			Simple mode	1.1627	0.8858-1.5261	0.2808
		Weighted mode	0.9929	0.8585-1.1484	0.924			Weighted mode	1.0571	0.8514-1.3124	0.6167
		MR-PRESSO	1.0074	0.9426-1.0767	0.8285			MR-PRESSO	1.0075	0.9463-1.0726	0.8168
Subarachnoid hemorrhage		IVW (random effect)	0.9581	0.8891-1.0325	0.262		Subarachnoid hemorrhage	IVW (random effect)	1.0184	0.9177-1.1302	0.7313
		IVW (fixed effects)	0.9581	0.8941-1.0268	0.2258			IVW (fixed effects)	1.0184	0.9282-1.1173	0.6996
		MR Egger	0.92	0.7525-1.1248	0.418			MR Egger	1.0233	0.7849-1.3342	0.8652
		Maximum likelihood	0.9579	0.8934-1.0270	0.2265			Maximum likelihood	1.0188	0.9277-1.1188	0.6965
		Weighted median	0.9624	0.8580-1.0795	0.5131			Weighted median	1.0716	0.9220-1.2455	0.3673
		Penalised weighted media	0.9637	0.8560-1.0849	0.5404			Penalised weighted media	1.0747	0.9306-1.2412	0.3265
		Simple mode	0.8664	0.6707-1.1193	0.3097			Simple mode	1.1347	0.8340-1.5439	0.4239
		Weighted mode	0.9218	0.7868-1.0798	0.275			Weighted mode	1.1115	0.8803-1.4033	0.3774
		MR-PRESSO	0.9571	0.8896-1.0298	0.2431			MR-PRESSO	1.0257	0.9396-1.1197	0.5719
Cerebral infarction		IVW (random effect)	0.9999	0.9996-1.0001	0.2846		Cerebral infarction	IVW (random effect)	1	0.9997-1.0003	0.9636
		IVW (fixed effects)	0.9999	0.9996-1.0001	0.2846			IVW (fixed effects)	1	0.9997-1.0003	0.9603
		MR Egger	1.0001	0.9995-1.0007	0.7375			MR Egger	0.9995	0.9986-1.0005	0.333
		Maximum likelihood	0.9999	0.9996-1.0001	0.282			Maximum likelihood	1	0.9997-1.0003	0.965
		Weighted median	1	0.9997-1.0004	0.8336			Weighted median	0.9999	0.9989-1.0009	0.5982
		Penalised weighted media	1	0.9997-1.0004	0.8203			Penalised weighted media	0.9998	0.9990-1.0006	0.5933
		Simple mode	0.9999	0.9991-1.0007	0.8198			Simple mode	0.9998	0.9988-1.0008	0.7073
		Weighted mode	1.0001	0.9997-1.0006	0.6057			Weighted mode	0.9998	0.9990-1.0006	0.6329
		MR-PRESSO	0.9999	0.9997-1.0001	0.3125			MR-PRESSO	0.9999	0.9997-1.0002	0.606
Atherosclerosis		IVW (random effect)	1.0032	0.9769-1.0302	0.8132		Atherosclerosis	IVW (random effect)	1.0015	0.9697-1.0344	0.9252
		IVW (fixed effects)	1.0032	0.9769-1.0302	0.8132			IVW (fixed effects)	1.0015	0.9728-1.0311	0.917
		MR Egger	0.9777	0.8957-1.0672	0.6157			MR Egger	1.0111	0.9313-1.0977	0.7929
		Maximum likelihood	1.0032	0.9768-1.0304	0.8129			Maximum likelihood	1.0016	0.9726-1.0315	0.9162
		Weighted median	0.9907	0.9538-1.0290	0.6292			Weighted median	1	0.9572-1.0447	0.9999
		Penalised weighted media	0.9906	0.9521-1.0307	0.6409			Penalised weighted media	0.9997	0.9564-1.0450	0.9902
		Simple mode	0.957	0.8798-1.0411	0.3097			Simple mode	0.9915	0.9044-1.0870	0.856
		Weighted mode	0.9674	0.8893-1.0524	0.3304			Weighted mode	0.998	0.9301-1.0709	0.9565
		MR-PRESSO	1.003	0.9793-1.0272	0.809			MR-PRESSO	1.005	0.9771-1.0337	0.7309
