# Supplementary material for: Inflammatory bowel disease and cardiovascular disease: A two-sample Mendelian randomization analysis
Source: Front Cardiovasc Med. 2022 Sep 2;9:927120. doi: 10.3389/fcvm.2022.927120 (PMC9478388; doi:10.3389/fcvm.2022.927120)
Supplement: Supplementary material 1 — Instrumental SNPs from ulcerative colitis and Crohn’s disease GWASs. [file Data_Sheet_1.ZIP › Supplementary material 5.xlsx]

## Sheet: Sheet1
Exposure	Outcome	Heterogeneity test		MR-Egger pleiotropy test		Power (%)	I2
		Q	P Value	Intercept	P Value
Ulcerative colitis	Coronary artery disease	65.9487	0.342	-0.0037	0.4021	88	0.0599
	Coronary atherosclerosis	83.4741	0.2607	4.39e-05	0.77	81	0.0895
	Heart failure	90.1243	0.0729	-0.0016	0.5859	90	0.2011
	Cardiomyopathy	63.4219	0.5322	-0.0159	0.1423	82	-0.0248826
	Venous thromboembolism	85.8442	0.1444	8.8017e-05	0.391	92	0.1496
	Deep venous thrombosis	56.0008	0.8879	1.343e-05	0.8914	81	-0.25
	Atrial fibrillation	86.6621	0.074	0.004	0.1908	86	0.2038
	Pulmonary embolism	88.0711	0.1623	6.33e-05	0.3279	87	0.1371
	Peripheral arterial disease	88.0711	0.1623	7.4e-05	0.428	84	0.1371
	Ischemic stroke	89.8805	0.1009	-0.0017	0.6406	87	0.1767
	Intracerebral hemorrhage	62.0617	0.8157	0.0058	0.6233	91	-0.1762
	Subarachnoid hemorrhage	87.0708	0.0594	-0.0006	0.9692	85	0.219
	Cerebral infarction	60.602	0.168	5.44e-05	0.3118	83	0.1584
	Atherosclerosis	84.9116	0.0806	-0.0012	0.8057	88	0.199167
Crohn's disease	Coronary artery disease	108.434	0.1466	0.0011	0.7588	85	0.1331
	Coronary atherosclerosis	113.027	0.1586	0.000174	0.226	91	0.1241
	Heart failure	110.757	0.089	0.00025	0.937	88	0.1694
	Cardiomyopathy	90.5612	0.832	-0.0164	0.0771	83	-0.137352
	Venous thromboembolism	121.655	0.1138	0.000145	0.1143	87	0.1451
	Deep venous thrombosis	127.142	0.0566	-5.34e-05	0.6001	89	0.1977
	Atrial fibrillation	120.379	0.054	0.000328	0.9008	83	0.1942
	Pulmonary embolism	124.099	0.1105	0.0001	0.0878	90	0.1458
	Peripheral arterial disease	123.658	0.0809	1.23e-05	0.807	85	0.1671
	Ischemic stroke	125.645	0.0561	0.0072	0.0663	92	0.1882
	Intracerebral hemorrhage	120.442	0.1026	0.0038	0.7729	83	0.1531
	Subarachnoid hemorrhage	117.604	0.1103	0.0058	0.6704	85	0.149689
	Cerebral infarction	55.048	0.6568	-3.2e-05	0.4253	84	-0.09
	Atherosclerosis	68.3538	0.9064	0.00313	0.5475	81	0.5475
